# Supplementary material for: Triglyceride Glucose–Body Mass Index Is a Reliable Indicator of Bone Mineral Density and Risk of Osteoporotic Fracture in Middle-Aged and Elderly Nondiabetic Chinese Individuals
Source: J Clin Med. 2022 Sep 26;11(19):5694. doi: 10.3390/jcm11195694 (PMC9572437; doi:10.3390/jcm11195694)
Supplement: Supplementary file 1 [file jcm-11-05694-s001.zip]

Archive with 1 entries (1 files):
- jcm-1785477-supplementary.pdf
